# Supplementary material for: Venous puncture wound hemostasis results in a vaulted thrombus structured by locally nucleated platelet aggregates
Source: Commun Biol. 2021 Sep 16;4:1090. doi: 10.1038/s42003-021-02615-y (PMC8445961; doi:10.1038/s42003-021-02615-y)
Supplement: Supplementary file 8 — Supplementary Data 1 [file 42003_2021_2615_MOESM8_ESM.xlsx]

## Sheet: Sheet1
Time to bleeding cessaation, jugular vein pucnture wound, 30 gauge needle
	Time in minutes
Mouse	Penn	UAMS
1	0.83	0.85
2	0.95	1.03
3	1	1.12
4	1.12	1.02
5	1.25	0.67
6		1.12
7		0.83
8		0.87
9		0.87
10		1.08
