# Supplementary material for: Venous puncture wound hemostasis results in a vaulted thrombus structured by locally nucleated platelet aggregates
Source: Commun Biol. 2021 Sep 16;4:1090. doi: 10.1038/s42003-021-02615-y (PMC8445961; doi:10.1038/s42003-021-02615-y)
Supplement: Supplementary file 9 — Supplementary Data 2 [file 42003_2021_2615_MOESM9_ESM.xlsx]

## Sheet: Sheet1
Bleeding Times of WT Males and Females ( in minutes)
Male	Female
1.03	0.85
1.12	1.02
0.87	0.67
0.95	1.12
1.08	0.83
