# Supplementary material for: Venous puncture wound hemostasis results in a vaulted thrombus structured by locally nucleated platelet aggregates
Source: Commun Biol. 2021 Sep 16;4:1090. doi: 10.1038/s42003-021-02615-y (PMC8445961; doi:10.1038/s42003-021-02615-y)
Supplement: Supplementary file 10 — Supplementary Data 3 [file 42003_2021_2615_MOESM10_ESM.xlsx]

## Sheet: Sheet1
Bleeding Times with Different Concentrations of Dabigatran (in seconds)
wild type control	15mg/kg	50ug/kg	150ug/kg
51	60	59	82
62	67	71	140
67	52	59	116
61
40
67
50
52
57
65
